# Supplementary material for: Unusual Cytochrome c552 from Thioalkalivibrio paradoxus: Solution NMR Structure and Interaction with Thiocyanate Dehydrogenase
Source: Int J Mol Sci. 2022 Sep 1;23(17):9969. doi: 10.3390/ijms23179969 (PMC9456337; doi:10.3390/ijms23179969)
Supplement: Supplementary file 1 [file ijms-23-09969-s001.zip]

Archive with 1 entries (1 files):
- ijms-1881253-supplementary.pdf
